# Supplementary material for: Analysis of Pyroptosis-Related Immune Signatures and Identification of Pyroptosis-Related LncRNA Prognostic Signature in Clear Cell Renal Cell Carcinoma
Source: Front Genet. 2022 Jun 29;13:905051. doi: 10.3389/fgene.2022.905051 (PMC9277062; doi:10.3389/fgene.2022.905051)
Supplement: Supplementary file 2 [file DataSheet2.xlsx]

## Sheet: Table S1
Supplementary Table 1. 100 samples filtered based on TCGA sample quality annotations
Patient_barcode	Aliquot_barcode	Cancer type	Platform	Patient_annotation
TCGA-A3-3307	TCGA-A3-3307-01A-01R-0864-07	KIRC	IlluminaHiSeq_RNASeqV2	Notification:Prior malignancy:[intgen.org]: Prior Malignancy
TCGA-A3-3325	TCGA-A3-3325-01A-01R-0864-07	KIRC	IlluminaHiSeq_RNASeqV2	Notification:Synchronous malignancy:Pt with synchronous SCC of the neck. No prior malignancy.
TCGA-A3-3328	TCGA-A3-3328-01A-01R-0864-07	KIRC	IlluminaHiSeq_RNASeqV2	Notification:Prior malignancy:[intgen.org]: Prior Malignancy
TCGA-A3-3329	TCGA-A3-3329-01A-01R-0864-07	KIRC	IlluminaHiSeq_RNASeqV2	Notification:History of acceptable prior treatment related to a prior/other malignancy:Prior malignancy prostate cancer treated w/ radiation
TCGA-A3-3343	TCGA-A3-3343-01A-01R-0864-07	KIRC	IlluminaHiSeq_RNASeqV2	Notification:History of acceptable prior treatment related to a prior/other malignancy:Prior malignancy prostate cancer treated w/hormone therapy
TCGA-A3-3358	TCGA-A3-3358-01A-01R-1541-07	KIRC	IlluminaHiSeq_RNASeqV2	Notification:Prior malignancy:Prior malignancy cervical cancer. No systemic chemotherapy or radiation.
TCGA-A3-3358	TCGA-A3-3358-11A-01R-1541-07	KIRC	IlluminaHiSeq_RNASeqV2	Notification:Prior malignancy:Prior malignancy cervical cancer. No systemic chemotherapy or radiation.
TCGA-A3-3359	TCGA-A3-3359-01A-01R-0864-07	KIRC	IlluminaHiSeq_RNASeqV2	Notification:Prior malignancy:[intgen.org]: Prior Malignancy
TCGA-AK-3425	TCGA-AK-3425-01A-02R-1277-07	KIRC	IlluminaHiSeq_RNASeqV2	Notification:History of unacceptable prior treatment related to a prior/other malignancy:Prior malignancy prostate cancer treated w/ systemic chemotherapy and radiation
TCGA-AK-3427	TCGA-AK-3427-01A-01R-0864-07	KIRC	IlluminaHiSeq_RNASeqV2	Notification:Molecular analysis outside specification:[intgen.org]: Molecular Results off Spec
TCGA-AK-3429	TCGA-AK-3429-01A-02R-1325-07	KIRC	IlluminaHiSeq_RNASeqV2	Notification:Molecular analysis outside specification:[intgen.org]: Molecular Results off Spec
TCGA-AK-3436	TCGA-AK-3436-01A-02R-1325-07	KIRC	IlluminaHiSeq_RNASeqV2	Notification:Molecular analysis outside specification:[intgen.org]: Molecular Results off Spec
TCGA-AK-3447	TCGA-AK-3447-01A-01R-1766-07	KIRC	IlluminaHiSeq_RNASeqV2	Notification:Molecular analysis outside specification:[intgen.org]: Molecular Results off Spec
TCGA-AK-3450	TCGA-AK-3450-01A-02R-1277-07	KIRC	IlluminaHiSeq_RNASeqV2	Notification:History of acceptable prior treatment related to a prior/other malignancy:Prior malignancy L LUAD treated w/ locoregional radiation.
TCGA-AK-3451	TCGA-AK-3451-01A-02R-1188-07	KIRC	IlluminaHiSeq_RNASeqV2	Notification:Molecular analysis outside specification:[intgen.org]: Molecular Results off Spec
TCGA-AK-3454	TCGA-AK-3454-01A-02R-1277-07	KIRC	IlluminaHiSeq_RNASeqV2	Notification:Prior malignancy:Prior malignancy R uteter. No systemic chemotherapy or radiation.
TCGA-AK-3455	TCGA-AK-3455-01A-01R-0864-07	KIRC	IlluminaHiSeq_RNASeqV2	Notification:Prior malignancy:Prior malignancy R KIRC. No systemic chemotherapy or radiation.
TCGA-B0-4707	TCGA-B0-4707-01A-01R-1277-07	KIRC	IlluminaHiSeq_RNASeqV2	Notification:Synchronous malignancy:Pt with synchronous R KIRC.
TCGA-B0-4712	TCGA-B0-4712-01A-01R-1503-07	KIRC	IlluminaHiSeq_RNASeqV2	Notification:History of acceptable prior treatment related to a prior/other malignancy:Prior malignancy prostate cancer treated with radiation.
TCGA-B0-4712	TCGA-B0-4712-11A-02R-1503-07	KIRC	IlluminaHiSeq_RNASeqV2	Notification:History of acceptable prior treatment related to a prior/other malignancy:Prior malignancy prostate cancer treated with radiation.
TCGA-B0-4815	TCGA-B0-4815-01A-01R-1503-07	KIRC	IlluminaHiSeq_RNASeqV2	Notification:Prior malignancy:Prior malignancy of the pituitary gland. No systemic chemotherapy or radiation.
TCGA-B0-5088	TCGA-B0-5088-01A-01R-1334-07	KIRC	IlluminaHiSeq_RNASeqV2	Notification:Prior malignancy:Prior malignancy malignant melanoma of the head/neck. No systemic chemotherapy or radiation.
TCGA-B0-5691	TCGA-B0-5691-01A-11R-1541-07	KIRC	IlluminaHiSeq_RNASeqV2	Notification:Prior malignancy:Prior malignancy L LUAD. No systemic chemotherapy or radiation.
TCGA-B0-5691	TCGA-B0-5691-11A-01R-1541-07	KIRC	IlluminaHiSeq_RNASeqV2	Notification:Prior malignancy:Prior malignancy L LUAD. No systemic chemotherapy or radiation.
TCGA-B0-5693	TCGA-B0-5693-01A-11R-1541-07	KIRC	IlluminaHiSeq_RNASeqV2	Notification:Synchronous malignancy:Pt with synchronous R KIRC.
TCGA-B0-5694	TCGA-B0-5694-01A-11R-1541-07	KIRC	IlluminaHiSeq_RNASeqV2	Notification:Synchronous malignancy:Pt with synchronous bilateral LUSC.
TCGA-B0-5694	TCGA-B0-5694-11A-01R-1541-07	KIRC	IlluminaHiSeq_RNASeqV2	Notification:Synchronous malignancy:Pt with synchronous bilateral LUSC.
TCGA-B0-5695	TCGA-B0-5695-01A-11R-1541-07	KIRC	IlluminaHiSeq_RNASeqV2	Notification:Synchronous malignancy:Pt with synchronous chronic lymphocyctic leukemia.
TCGA-B0-5698	TCGA-B0-5698-01A-11R-1672-07	KIRC	IlluminaHiSeq_RNASeqV2	Notification:Synchronous malignancy:Pt with synchronous R LUSC.
TCGA-B0-5812	TCGA-B0-5812-01A-11R-1672-07	KIRC	IlluminaHiSeq_RNASeqV2	Notification:Synchronous malignancy:Pt with synchronous L KIRC.
TCGA-B2-4098	TCGA-B2-4098-01A-02R-1325-07	KIRC	IlluminaHiSeq_RNASeqV2	Observation:Item may not meet study protocol:Per the pathology report, this case is 50% clear cell and 50% papillary, which is not acceptable for TCGA.
TCGA-B2-5635	TCGA-B2-5635-01A-01R-1541-07	KIRC	IlluminaHiSeq_RNASeqV2	Notification:Prior malignancy:Prior malignancy skin cancer. No systemic chemotherapy or radiation.
TCGA-B2-5639	TCGA-B2-5639-01A-01R-1541-07	KIRC	IlluminaHiSeq_RNASeqV2	Notification:Neoadjuvant therapy:[intgen.org]: Patient received palliative neo-adjuvant radiation to the field where tumor was located.
TCGA-B8-4148	TCGA-B8-4148-01A-02R-1325-07	KIRC	IlluminaHiSeq_RNASeqV2	Notification:Molecular analysis outside specification:[intgen.org]: Molecular Results off Spec
TCGA-B8-4621	TCGA-B8-4621-01A-01R-1503-07	KIRC	IlluminaHiSeq_RNASeqV2	Notification:History of acceptable prior treatment related to a prior/other malignancy:Prior malignancy prostate cancer treated with locoregional radiation.
TCGA-B8-5162	TCGA-B8-5162-01A-01R-1420-07	KIRC	IlluminaHiSeq_RNASeqV2	Notification:Neoadjuvant therapy:Prior malignancy R kidney and prostate, no systemic therapy or radiation. Neo-adjuvant sutent given for TCGA tumor.
TCGA-B8-A54K	TCGA-B8-A54K-01A-11R-A33J-07	KIRC	IlluminaHiSeq_RNASeqV2	Notification:History of unacceptable prior treatment related to a prior/other malignancy:BCG given to prior bladder cancer
TCGA-BP-4158	TCGA-BP-4158-01A-02R-1289-07	KIRC	IlluminaHiSeq_RNASeqV2	Notification:History of acceptable prior treatment related to a prior/other malignancy:Prior malignancy prostate cancer treated w/ hormones cancersodex, lupron and radiation
TCGA-BP-4160	TCGA-BP-4160-01A-02R-1289-07	KIRC	IlluminaHiSeq_RNASeqV2	Notification:Synchronous malignancy:Prior malignancy prostate cancer treated w/ lupron. Synchronous R kidney cancer
TCGA-BP-4164	TCGA-BP-4164-01A-02R-1325-07	KIRC	IlluminaHiSeq_RNASeqV2	Notification:Synchronous malignancy:Pt with synchronous R KIRC.
TCGA-BP-4327	TCGA-BP-4327-01A-01R-1289-07	KIRC	IlluminaHiSeq_RNASeqV2	Notification:Prior malignancy:Prior malignancy colon cancer. No systemic chemotherapy or radiation.
TCGA-BP-4331	TCGA-BP-4331-01A-01R-1289-07	KIRC	IlluminaHiSeq_RNASeqV2	Notification:Synchronous malignancy:Prior malignancy squamous cell carcinoma of anus treated w/ 5-FU and mitomycin and locoregional radiation. Synchronous malignancy of R KIRP.
TCGA-BP-4334	TCGA-BP-4334-01A-01R-1289-07	KIRC	IlluminaHiSeq_RNASeqV2	Observation:Item may not meet study protocol:Case possible Kidney Chromophobe
TCGA-BP-4342	TCGA-BP-4342-01A-01R-1289-07	KIRC	IlluminaHiSeq_RNASeqV2	Notification:History of unacceptable prior treatment related to a prior/other malignancy:Prior malignancy bladder cancer treated w/cisplatin, 5-FU, and radiation.
TCGA-BP-4344	TCGA-BP-4344-01A-01R-1289-07	KIRC	IlluminaHiSeq_RNASeqV2	Notification:History of unacceptable prior treatment related to a prior/other malignancy:Prior malignancy bladder cancer treated w/ mitomycin. Prior malignancy uterine cancer. No systemic chemotherapy or radiation.
TCGA-BP-4353	TCGA-BP-4353-01A-02R-1289-07	KIRC	IlluminaHiSeq_RNASeqV2	Notification:History of unacceptable prior treatment related to a prior/other malignancy:Prior malignancy lymphoma of L groin treated w/ systemic chemotherapy.
TCGA-BP-4354	TCGA-BP-4354-01A-02R-1289-07	KIRC	IlluminaHiSeq_RNASeqV2	Notification:Neoadjuvant therapy:Patient received neo-adjuvant gefinitib and sunitinib for tumor submitted to TCGA.
TCGA-BP-4760	TCGA-BP-4760-01A-02R-1420-07	KIRC	IlluminaHiSeq_RNASeqV2	Notification:Synchronous malignancy:Prior malignancy prostate cancer treated with locoregional radiation. Patient with synchronous malignancy of R KIRC.
TCGA-BP-4762	TCGA-BP-4762-01A-02R-1289-07	KIRC	IlluminaHiSeq_RNASeqV2	Notification:Prior malignancy:Prior malignancy cancer R shoulder. Prior malignancy Leiomyoscarcoma R leg. No systemic chemotherapy or radiation for either.
TCGA-BP-4771	TCGA-BP-4771-01A-01R-1289-07	KIRC	IlluminaHiSeq_RNASeqV2	Notification:Neoadjuvant therapy:Per the TSS, the patient had prior chemotherapy (but no additional info given). Also the patient had radiation (external beam) 2 months prior to the TCGA cancer procurement.
TCGA-BP-4775	TCGA-BP-4775-01A-01R-1289-07	KIRC	IlluminaHiSeq_RNASeqV2	Notification:Prior malignancy:Prior malignancy DLBCL of the stomach. No systemic chemotherapy or radiation.
TCGA-BP-4782	TCGA-BP-4782-01A-02R-1420-07	KIRC	IlluminaHiSeq_RNASeqV2	Notification:Synchronous malignancy:Pt with synchronous R KIRC.
TCGA-BP-4795	TCGA-BP-4795-01A-02R-1420-07	KIRC	IlluminaHiSeq_RNASeqV2	Notification:Prior malignancy:Prior malignancy thyroid cancer. No systemic chemotherapy or radiation.
TCGA-BP-4799	TCGA-BP-4799-01A-01R-1305-07	KIRC	IlluminaHiSeq_RNASeqV2	Notification:Synchronous malignancy:Pt with synchronous follicular lymphoma.
TCGA-BP-4807	TCGA-BP-4807-01A-01R-1305-07	KIRC	IlluminaHiSeq_RNASeqV2	Notification:Prior malignancy:Prior malignancy thyroid cancer. No systemic chemotherapy or radiation.
TCGA-BP-4965	TCGA-BP-4965-01A-01R-1334-07	KIRC	IlluminaHiSeq_RNASeqV2	Notification:History of acceptable prior treatment related to a prior/other malignancy:Prior malignancy follicular lymphoma R groin treated with locoregional radiation
TCGA-BP-4976	TCGA-BP-4976-01A-01R-1334-07	KIRC	IlluminaHiSeq_RNASeqV2	Notification:History of unacceptable prior treatment related to a prior/other malignancy:Prior malignancy colon cancer in unknown location treated w/ locoregional radiation. Prior malignancy prostate cancer. No systemic chemotherapy or radiation.
TCGA-BP-4986	TCGA-BP-4986-01A-01R-1334-07	KIRC	IlluminaHiSeq_RNASeqV2	Notification:History of unacceptable prior treatment related to a prior/other malignancy:Prior malignancy R colon cancer treated with systemic chemotherapy.
TCGA-BP-4993	TCGA-BP-4993-01A-02R-1420-07	KIRC	IlluminaHiSeq_RNASeqV2	Notification:Synchronous malignancy:Prior malignancy prostate cancer. No systemic chemotherapy or radiation. Patient with synchronous R KIRC.
TCGA-BP-4994	TCGA-BP-4994-01A-01R-1334-07	KIRC	IlluminaHiSeq_RNASeqV2	Observation:Item may not meet study protocol:Case possible Kidney Chromophobe
TCGA-BP-4995	TCGA-BP-4995-01A-01R-1334-07	KIRC	IlluminaHiSeq_RNASeqV2	Notification:History of unacceptable prior treatment related to a prior/other malignancy:Prior malignancy basil cell carcinoma of the neck with unknown chemotherapy per e-mail.
TCGA-BP-4999	TCGA-BP-4999-01A-01R-1334-07	KIRC	IlluminaHiSeq_RNASeqV2	Notification:History of acceptable prior treatment related to a prior/other malignancy:Prior malignancy melanoma of the L eye treated with locoregional radiation.
TCGA-BP-5006	TCGA-BP-5006-01A-01R-1334-07	KIRC	IlluminaHiSeq_RNASeqV2	Notification:History of unacceptable prior treatment related to a prior/other malignancy:Prior malignancy basil cell cancer treated with unknown chemotherapy per e-mail.
TCGA-BP-5009	TCGA-BP-5009-01A-01R-1334-07	KIRC	IlluminaHiSeq_RNASeqV2	Notification:History of unacceptable prior treatment related to a prior/other malignancy:Prior malignancy Hairy Cell Leukemia treated with Interferon.
TCGA-BP-5168	TCGA-BP-5168-01A-01R-1420-07	KIRC	IlluminaHiSeq_RNASeqV2	Notification:Prior malignancy:Prior malignancy prostate cancer. No systemic chemotherapy or radiation.
TCGA-BP-5178	TCGA-BP-5178-01A-01R-1426-07	KIRC	IlluminaHiSeq_RNASeqV2	Notification:Prior malignancy:Prior malignancy chronic lymphocytic leukemia. No systemic chemotherapy or radiation.
TCGA-BP-5181	TCGA-BP-5181-01A-01R-1426-07	KIRC	IlluminaHiSeq_RNASeqV2	Notification:History of unacceptable prior treatment related to a prior/other malignancy:Prior malignancy L breast cancer treated with Arimidex and locoregional radiation.
TCGA-BP-5189	TCGA-BP-5189-01A-02R-1426-07	KIRC	IlluminaHiSeq_RNASeqV2	Notification:Prior malignancy:Prior malignancy prostate cancer. No systemic chemotherapy or radiation.
TCGA-BP-5191	TCGA-BP-5191-01A-01R-1426-07	KIRC	IlluminaHiSeq_RNASeqV2	Notification:Synchronous malignancy:Pt with synchronous prostate cancer.
TCGA-BP-5199	TCGA-BP-5199-01A-01R-1426-07	KIRC	IlluminaHiSeq_RNASeqV2	Notification:History of unacceptable prior treatment related to a prior/other malignancy:Prior malignancy L lung cancer with brian mets treated with etoposide and cisplatin and locoregional radiation.
TCGA-BP-5201	TCGA-BP-5201-01A-01R-1426-07	KIRC	IlluminaHiSeq_RNASeqV2	Notification:Prior malignancy:Prior malignancy melanoma of the chest wall. No systemic chemotherapy or radiation.
TCGA-CJ-4636	TCGA-CJ-4636-01A-02R-1325-07	KIRC	IlluminaHiSeq_RNASeqV2	Notification:Prior malignancy:[intgen.org]: Prior Malignancy
TCGA-CJ-4642	TCGA-CJ-4642-01B-01R-1305-07	KIRC	IlluminaHiSeq_RNASeqV2	Notification:History of unacceptable prior treatment related to a prior/other malignancy:Pt with synchronous B-cell lymphoma treated with cyclophosphamide, Adriamycin, vincristine, prednisone, and Rituxin prior to procurment of TCGA tumor.
TCGA-CJ-4869	TCGA-CJ-4869-01A-02R-1426-07	KIRC	IlluminaHiSeq_RNASeqV2	Notification:Neoadjuvant therapy:Prior malignancy and neo-adjuvant therapy per e-mail. (No data in OC.)
TCGA-CJ-4891	TCGA-CJ-4891-01A-01R-1305-07	KIRC	IlluminaHiSeq_RNASeqV2	Notification:Prior malignancy:[intgen.org]: Prior Malignancy
TCGA-CJ-4894	TCGA-CJ-4894-01A-01R-1305-07	KIRC	IlluminaHiSeq_RNASeqV2	Notification:Prior malignancy:[intgen.org]: Prior Malignancy
TCGA-CJ-4900	TCGA-CJ-4900-01A-01R-1334-07	KIRC	IlluminaHiSeq_RNASeqV2	Notification:Neoadjuvant therapy:[intgen.org]: Subject Positive for Neo-Adjuvant Therapy
TCGA-CJ-4904	TCGA-CJ-4904-01A-02R-1426-07	KIRC	IlluminaHiSeq_RNASeqV2	Notification:Synchronous malignancy:Pt with synchronous carcinoid tumor of the intestine.
TCGA-CJ-5689	TCGA-CJ-5689-01A-11R-1541-07	KIRC	IlluminaHiSeq_RNASeqV2	Notification:History of acceptable prior treatment related to a prior/other malignancy:Prior malignancy prostate cancer treated with locoregional radiation.
TCGA-CJ-5689	TCGA-CJ-5689-11A-01R-1541-07	KIRC	IlluminaHiSeq_RNASeqV2	Notification:History of acceptable prior treatment related to a prior/other malignancy:Prior malignancy prostate cancer treated with locoregional radiation.
TCGA-CJ-6027	TCGA-CJ-6027-01A-11R-1672-07	KIRC	IlluminaHiSeq_RNASeqV2	Notification:History of acceptable prior treatment related to a prior/other malignancy:Prior malignancy prostate cancer treated with locoregional radiation.
TCGA-CJ-6030	TCGA-CJ-6030-01A-11R-1672-07	KIRC	IlluminaHiSeq_RNASeqV2	Notification:Prior malignancy:Prior malignancy prostate cancer. No systemic chemotherapy or radiation.
TCGA-CJ-6030	TCGA-CJ-6030-11A-01R-1672-07	KIRC	IlluminaHiSeq_RNASeqV2	Notification:Prior malignancy:Prior malignancy prostate cancer. No systemic chemotherapy or radiation.
TCGA-CZ-4854	TCGA-CZ-4854-01A-01R-1305-07	KIRC	IlluminaHiSeq_RNASeqV2	Notification:Prior malignancy:Prior malignancy bladder cancer. No systemic chemotherapy or radiation.
TCGA-CZ-4856	TCGA-CZ-4856-01A-02R-1426-07	KIRC	IlluminaHiSeq_RNASeqV2	Notification:History of acceptable prior treatment related to a prior/other malignancy:Prior malignancy breast cancer treated with locoregional radiation.
TCGA-CZ-4861	TCGA-CZ-4861-01A-01R-1305-07	KIRC	IlluminaHiSeq_RNASeqV2	Notification:Neoadjuvant therapy:[intgen.org]: Subject was positive for neo-adjuvant therapy
TCGA-CZ-4862	TCGA-CZ-4862-01A-01R-1305-07	KIRC	IlluminaHiSeq_RNASeqV2	Notification:History of acceptable prior treatment related to a prior/other malignancy:Prior malignancy B-cell non-Hodgkins lymphoma of the forehead treated with locoregional radiation.
TCGA-CZ-4864	TCGA-CZ-4864-01A-01R-1503-07	KIRC	IlluminaHiSeq_RNASeqV2	Notification:Case submitted is found to be a recurrence after submission:Patient diagnosed with RCC 3 years prior to procurement of the TCGA specimen and had prior treatment (cryoablation). The TSS did confirm the TCGA tumor was a recurrence.
TCGA-CZ-4864	TCGA-CZ-4864-11A-01R-1503-07	KIRC	IlluminaHiSeq_RNASeqV2	Notification:Case submitted is found to be a recurrence after submission:Patient diagnosed with RCC 3 years prior to procurement of the TCGA specimen and had prior treatment (cryoablation). The TSS did confirm the TCGA tumor was a recurrence.
TCGA-CZ-4865	TCGA-CZ-4865-01A-02R-1503-07	KIRC	IlluminaHiSeq_RNASeqV2	Notification:History of unacceptable prior treatment related to a prior/other malignancy:Prior malignancy Breast treated w/ taxol and radiation.
TCGA-CZ-4865	TCGA-CZ-4865-11A-01R-1503-07	KIRC	IlluminaHiSeq_RNASeqV2	Notification:History of unacceptable prior treatment related to a prior/other malignancy:Prior malignancy Breast treated w/ taxol and radiation.
TCGA-DV-5565	TCGA-DV-5565-01A-01R-1541-07	KIRC	IlluminaHiSeq_RNASeqV2	Notification:Prior malignancy:Prior malignancy pancreas cancer. Prior malignancy bilateral kidney cancer x2. No systemic chemotherapy or radiation for any malignancies.
TCGA-DV-5566	TCGA-DV-5566-01A-01R-1541-07	KIRC	IlluminaHiSeq_RNASeqV2	Notification:Prior malignancy:Prior malignancy pancreas cancer, R KIRC and L kidney cancer. No systemic chemotherapy or radiationfor any malignancies.
TCGA-DV-5567	TCGA-DV-5567-01A-01R-1541-07	KIRC	IlluminaHiSeq_RNASeqV2	Notification:Synchronous malignancy:Prior malignancy L KIRC. No systemic chemotherapy or radiation. Patient with synchronous L kidney cancer.
TCGA-DV-5568	TCGA-DV-5568-01A-01R-1541-07	KIRC	IlluminaHiSeq_RNASeqV2	Notification:History of unacceptable prior treatment related to a prior/other malignancy:Prior malignancy L KIRC. No systemic chemotherapy or radiation. Prior malignancy of the eye treated with Avastin. Pt with synchronous bilateral KIRC.
TCGA-DV-5569	TCGA-DV-5569-01A-01R-1541-07	KIRC	IlluminaHiSeq_RNASeqV2	Notification:Prior malignancy:Prior malignancy bilateral KIRC. No systemic chemotherapy or radiation.
TCGA-DV-5573	TCGA-DV-5573-01A-01R-1541-07	KIRC	IlluminaHiSeq_RNASeqV2	Notification:Synchronous malignancy:Prior malignancy pancreas cancer. No systemic chemotherapy or radition. Prior malignancy R KIRC treated with IL-2. Patient with synchronous L KIRC.
TCGA-DV-5574	TCGA-DV-5574-01A-01R-1541-07	KIRC	IlluminaHiSeq_RNASeqV2	Notification:Synchronous malignancy:Prior malignancy L KIRC. No systemic chemotherapy or radiation. Patient with synchronous pancreatic cancer.
TCGA-DV-5575	TCGA-DV-5575-01A-01R-1541-07	KIRC	IlluminaHiSeq_RNASeqV2	Notification:Synchronous malignancy:Pt with synchronous R kidney cancer and pancreatic cancer.
TCGA-DV-5576	TCGA-DV-5576-01A-01R-1541-07	KIRC	IlluminaHiSeq_RNASeqV2	Notification:Synchronous malignancy:Prior malignancy R kidney cancer. Prior malignancy L KIRC. No systemic chemotherapy or radiation. Patient with synchronous pancreatic cancer.

## Sheet: Table S2
Supplementary Table 2. Patients with multiple samples
TCGA-DV-A4W0-01A-11R-A266-07
TCGA-DV-A4W0-05A-11R-A266-07
TCGA-B2-3923-01A-02R-1325-07
TCGA-B2-3923-01A-02R-A277-07
TCGA-B2-3923-01B-10R-A277-07
TCGA-B2-3924-01A-02R-1325-07
TCGA-B2-3924-01B-03R-A277-07
TCGA-B2-3924-01A-02R-A277-07
TCGA-B2-5633-01A-01R-1541-07
TCGA-B2-5633-01B-04R-A277-07
TCGA-B2-5633-01A-01R-A277-07
TCGA-B2-5635-01A-01R-A277-07
TCGA-B2-5635-01B-04R-A277-07

## Sheet: Table S3
Supplementary Table 3. Summary of 52 recognized pyroptosis-related genes
Gene	Type
BAK1	pyroptosis
BAX	pyroptosis
CASP1	pyroptosis
CASP3	pyroptosis
CASP4	pyroptosis
CASP5	pyroptosis
CHMP2A	pyroptosis
CHMP2B	pyroptosis
CHMP3	pyroptosis
CHMP4A	pyroptosis
CHMP4B	pyroptosis
CHMP4C	pyroptosis
CHMP6	pyroptosis
CHMP7	pyroptosis
CYCS	pyroptosis
ELANE	pyroptosis
GSDMD	pyroptosis
GSDME	pyroptosis
GZMB	pyroptosis
HMGB1	pyroptosis
IL18	pyroptosis
IL1A	pyroptosis
IL1B	pyroptosis
IRF1	pyroptosis
IRF2	pyroptosis
TP53	pyroptosis
TP63	pyroptosis
AIM2	pyroptosis
CASP6	pyroptosis
CASP8	pyroptosis
CASP9	pyroptosis
GPX4	pyroptosis
GSDMA	pyroptosis
GSDMB	pyroptosis
GSDMC	pyroptosis
IL6	pyroptosis
NLRC4	pyroptosis
NLRP1	pyroptosis
NLRP2	pyroptosis
NLRP3	pyroptosis
NLRP6	pyroptosis
NLRP7	pyroptosis
NOD1	pyroptosis
NOD2	pyroptosis
PJVK	pyroptosis
PLCG1	pyroptosis
PRKACA	pyroptosis
PYCARD	pyroptosis
SCAF11	pyroptosis
TIRAP	pyroptosis
TNF	pyroptosis
GZMA	pyroptosis

## Sheet: Table S4
Supplementary Table 4. The prognostic values of 19 DEPRGs in patients with ccRCC
id	HR	HR.95L	HR.95H	pvalue
CASP1	1.00409	0.992518	1.0158	0.490099
CASP4	1.02622	1.0129	1.03972	0.000103389
NLRP7	1.42065	1.00449	2.00923	0.0471126
AIM2	1.03979	1.02624	1.05353	5.62775e-09
PYCARD	1.01005	1.00404	1.0161	0.00102598
NLRP3	0.967614	0.914115	1.02425	0.256601
ELANE	0.988234	0.927794	1.05261	0.713178
CASP5	1.26694	1.12047	1.43255	0.000160156
NLRC4	0.996994	0.943873	1.0531	0.914185
IRF1	1.00479	0.999104	1.01051	0.0988467
NLRP6	0.943712	0.906652	0.982287	0.0045926
GSDMC	0.991756	0.844207	1.16509	0.919766
GSDMA	0.975984	0.867987	1.09742	0.684532
GZMB	1.01549	1.0084	1.02263	1.71702e-05
NOD2	1.09028	1.04154	1.1413	0.000211973
GZMA	1.00182	0.999515	1.00413	0.12191
NLRP2	0.997533	0.936353	1.06271	0.939017
BAX	1.00261	0.996589	1.00868	0.395877
TP63	0.991547	0.838444	1.17261	0.920975

## Sheet: Table S5
Supplementary Table 5. Prognostic PRlncRNAPs and their corresponding coefficients
id	coef	HR	HR.95L	HR.95H	pvalue
AC002331.1|RP11-119D9.1	0.599655	1.82149	1.08862	3.04772	0.0224133
RP11-108P20.4|RP11-527D7.1	0.581288	1.78834	1.1632	2.74945	0.00807671
COL5A1-AS1|AF038458.5	0.736145	2.08787	1.34273	3.24652	0.0010814
RP11-401O9.3|C12orf77	0.335411	1.39852	0.921021	2.12356	0.115509
CTD-2547L24.4|RP11-325F22.2	0.562091	1.75434	1.10119	2.79488	0.0179982
RP11-689B22.2|RP11-865I6.2	1.02926	2.799	1.75577	4.46206	1.52018e-05
U52111.14|RP11-325F22.2	0.511694	1.66811	1.07085	2.59851	0.0236584
RP11-119D9.1|RP11-865I6.2	-0.732682	0.480618	0.280969	0.822134	0.00747256

## Sheet: Table S6
Supplementary Table 6. Co-expression analysis of 5 differentially expressed LncRNAs and 19 DEPRGs.
pyroptosis	lncRNA	cor	pvalue	Regulation
GZMB	AC002331.1	0.603495	6.66433e-45	postive
GSDMC	RP11-527D7.1	0.59091	1.12246e-42	postive
NLRP7	RP11-689B22.2	0.551643	2.54353e-36	postive
AIM2	RP11-865I6.2	0.553924	1.14574e-36	postive
AIM2	U52111.14	0.564447	2.66669e-38	postive
